# Supplementary material for: Fabricating High Strength Bio-Based Dynamic Networks from Epoxidized Soybean Oil and Poly(Butylene Adipate-co-Terephthalate)
Source: Polymers (Basel). 2024 Aug 11;16(16):2280. doi: 10.3390/polym16162280 (PMC11359266; doi:10.3390/polym16162280)
Supplement: Supplementary file 1 [file polymers-16-02280-s001.zip]

Archive with 1 entries (1 files):
- polymers-3135973-supplementary.pdf
